# Supplementary material for: Fish feeds supplemented with calcium-based buffering minerals decrease stomach acidity, increase the blood alkaline tide and cost more to digest
Source: Sci Rep. 2022 Nov 2;12:18468. doi: 10.1038/s41598-022-22496-3 (PMC9630376; doi:10.1038/s41598-022-22496-3)
Supplement: Supplementary file 2 — Supplementary Information 2. [file 41598_2022_22496_MOESM2_ESM.xlsx]

## Sheet: SDA 
	Diet Key
	CaCl2	Ca3(PO4)2	CaCO3
	A	B	C
												Total energy		Total energy
												used during SDA		consumed			Total dietary buffering consumed
Fish	Channel	Mass (kg)	Diet	Diet order	Duration (h)	Magnitude (mg O2 kg-1)	Peak MO2 (mg O2 kg-1 h-1)	Time to peak (h)	SMR (mg O2 kg-1 h-1)	SDA scope	SDA(kJ kg-1)	kj/kg	Meal size (g)	kj	SDA coef (%)	SDA scope	umol Hcl required to titrate meal to pH 3.5
A	1	0.172	Ca3(PO4)2	CBA	141.25	3113.69	96.9166	23	46.0088	2.10648	7.49777	43.5917	4.3	98.943	7.57787	2.10648	1376
B	2	0.124	Ca3(PO4)2	ACB	138.25	2848.14	90.5851	23.75	46.0088	1.96887	4.94436	39.8739	3.1	71.331	6.93158	1.96887	992
C	3	0.158	Ca3(PO4)2	BCA	127.75	3982.29	110.6	12	50.2374	2.20155	8.80882	55.752	3.95	90.8895	9.69179	2.20155	1264
D	4	0.151	Ca3(PO4)2	BCA	129	4211.99	134.113	19	57.0989	2.34878	8.90414	58.9678	3.775	86.8628	10.2508	2.34878	1208
E	5	0.189	Ca3(PO4)2	BCA	126.25	4485.31	142.863	18.75	56.069	2.54798	11.8681	62.7944	4.725	108.722	10.916	2.54798	1512
F	6	0.167	Ca3(PO4)2	BAC	135	5431.95	163.148	19.25	63.74	2.55958	12.6999	76.0473	4.175	96.0667	13.2199	2.55958	1336
G	7	0.186	Ca3(PO4)2	CBA	107	3415.09	127.798	24.5	64.4638	1.98248	8.8929	47.8113	4.65	106.997	8.3114	1.98248	1488
H	8	0.15	Ca3(PO4)2	CAB	132.5	3684.96	113.866	23.5	55.6986	2.04433	7.73841	51.5894	3.75	86.2875	8.96817	2.04433	1200
A	1	0.172	CaCO3	CBA	134.25	4367.25	118.819	79.25	46.0088	2.58253	10.5163	61.1415	4.3	98.943	10.6287	2.58253	2365
B	2	0.124	CaCO3	ACB	138	3035.85	93.0406	25.5	46.0088	2.02224	5.27024	42.5019	3.1	71.331	7.38842	2.02224	1705
C	3	0.158	CaCO3	BCA	101.75	4054.53	112.25	11.75	50.2374	2.23439	8.96862	56.7634	3.95	90.8895	9.86761	2.23439	2172.5
D	4	0.151	CaCO3	BCA	135.5	4609.89	132.945	22.25	57.0989	2.32833	9.74531	64.5384	3.775	86.8628	11.2192	2.32833	2076.25
E	5	0.189	CaCO3	BCA	122.5	4282.17	132.125	24.25	67.62	1.95393	11.3306	59.9504	4.725	108.722	10.4216	1.95393	2598.75
F	6	0.167	CaCO3	BAC	139.75	6656.18	166.372	19.5	63.74	2.61017	15.5621	93.1865	4.175	96.0667	16.1993	2.61017	2296.25
G	7	0.186	CaCO3	CBA	93.5	3287.56	134.211	18	64.4638	2.08196	8.5608	46.0258	4.65	106.997	8.00101	2.08196	2557.5
H	8	0.15	CaCO3	CAB	131.5	3615.89	118.804	18.25	51.4949	2.30711	7.59337	50.6224	3.75	86.2875	8.80008	2.30711	2062.5
A	1	0.172	CaCl2	CBA	133.25	2754.04	85.6935	25.25	46.0088	1.86255	6.63172	38.5565	4.3	98.943	6.70257	1.86255	980.4
B	2	0.124	CaCl2	ACB	125	2193.76	80.7125	21	46.0088	1.75429	3.80836	30.7126	3.1	71.331	5.339	1.75429	706.8
C	3	0.158	CaCl2	BCA	132.75	4353.65	116.89	24.5	50.2374	2.32675	9.63027	60.9511	3.95	90.8895	10.5956	2.32675	900.6
D	4	0.151	CaCl2	BCA	137	4128.22	126.6	0	57.0989	2.2172	8.72706	57.7951	3.775	86.8628	10.047	2.2172	860.7
E	5	0.189	CaCl2	BCA	141	5014.93	127.333	25.5	56.069	2.27101	13.2695	70.209	4.725	108.722	12.2049	2.27101	1077.3
F	6	0.167	CaCl2	BAC	140	5465.08	146.234	23.75	63.74	2.29423	12.7774	76.5111	4.175	96.0667	13.3005	2.29423	951.9
G	7	0.186	CaCl2	CBA	107.25	2985.38	119.2	23	64.4638	1.8491	7.77392	41.7953	4.65	106.997	7.26558	1.8491	1060.2
H	8	0.15	CaCl2	CAB	111.75	3686.97	121.916	24.75	51.4949	2.36754	7.74264	51.6176	3.75	86.2875	8.97307	2.36754	855

## Sheet: Diet formualtion
Energy kj/ g
23.01
Calculations for Ca salt altered diets for rainbow trout
	Acid used	Buffer Potency	Skeleton as	Soft Tissue		Ratio of	Amount of	Amount of	Ca salt used	Mol. Wt of	Moles of Ca	mg of CaCl2.2H2O
	to reach	of pure salt	% of wet	% of wet		100 mg food	skeleton	Ca salt		Ca salt used	added per	needed for
	pH 3.5	rel. To skeleton	body mass	body mass		to soft tissue	to add to	to add to			100 mg pellet	Ca-matched control
Sample	(ul/mg)						100 mg trout pellet	100 mg trout pellet			(umoles)	diet
			(%)				(mg / 100 mg pellet)	(mg / 100 mg pellet)
Trout pellets	2.94118
Pellets + 5 % CaCO3	7.14
													Mass of each salt to
													weigh into titration vial
													to test buffering capacity of each salt
													(mg)
Fish bone	4.8		16.3	83.7		1.19474	19.4743	1.89993	Ca3(PO4)2	310.2	18.3746	2.70125	31.02	Ca3(PO4)2	20.68
Pure CaPO4	49.2	10.25
Limpet Shell	25		71	29		3.44828	244.828	94.1645
Pure CaCO3	65	2.6
Crab Shell (hard)	5.5		16.3	83.7		1.19474	19.4743	1.64783	CaCO3	100	16.4783	2.42247	30	CaCO3	20
Pure CaCO3	65	11.8182
											umoles Ca
									CaCl2	110.99
									CaCl2.2H20	147.01	36.3	5.33646	44.103	CaCl2.2H20	29.402	9.402
											No. Moles of Ca	No. Moles Ca per
											needed	mole salt	Mass needed	Mass needed	Mass needed	Mass needed
											(umoles/100 mg food)		(mg/100 mg food)	g/100g food	g/1g food	g/0.1g food
									CaCO3	100	18.4	1	1.84	1.84	0.0184	0.00184
									Ca3(PO4)2	310.2	18.4	3	1.90256	1.90256	0.019	0.0019
									CaCl2.2H20	147.01	18.4	1	2.70498	2.70498	0.027	0.0027

## Sheet: Blood and gut chyme 
	Diet Key
	CaCl2	Ca3(PO4)2	CaCO3
	A	B	C
Intestinal chyme data 48 h post feed
Diet Treatment	Date sampled	Fish	Temp	TCO2	Intestinal	pK1app	[CO2]	[HCO3-]	aCO2	PCO2	PCO2	Stomach pH	Notes
		ID	(oC)	(mM)	pH		(mM)	(mM)		(mmHg)	(kPa)
A	2018-10-22	1	15	48.5801	7.485	6.11241	1.97621	46.6038	0.053498	36.9398	4.92466	1.735
B	2018-10-22	2	15	38.7285	8.655	6.00788	0.087083	38.6415	0.053498	1.62778	0.217009	3.285
C	2018-10-22	3	15	58.2785	8.38	6.03245	0.260622	58.0179	0.053498	4.87162	0.649463	4.205
A	2018-11-01	4	15	49.7814	8.35	6.03513	0.239938	49.5415	0.053498	4.48498	0.597918	2.44
B	2018-10-22	5	15	63.4359	8.42	6.02888	0.256714	63.1792	0.053498	4.79857	0.639724	3.115
C	2018-10-22	6	15	51.5591	8.515	6.02039	0.164553	51.3946	0.053498	3.07587	0.410061	2.985
A	2018-10-24	7	15	43.3236	7.99	6.06729	0.511516	42.8121	0.053498	9.56141	1.27468	2.655
B	2018-10-24	8	15	39.1803	8.075	6.0597	0.374622	38.8056	0.053498	7.00255	0.933549	2.78
C		A	15			6.78114	0	0	0.053498	0	0	NA	blood clot needle and stomach empty (didn’t eat?) discluded
A	2018-10-24	B	15	61.0161	8.275	6.04183	0.354604	60.6615	0.053498	6.62836	0.883663	1.82
B	2018-10-24	C	15	48.7248	8.025	6.06417	0.527459	48.1973	0.053498	9.85941	1.31441	3.245
C	2018-10-24	D	15	69.9215	8.245	6.04451	0.437918	69.4835	0.053498	8.18568	1.09128	2.235
A	2018-10-25	E	15	55.8181	8.34	6.03602	0.275833	55.5423	0.053498	5.15595	0.687369	1.91
B	2018-10-25	F	15	41.7479	8.165	6.05166	0.319125	41.4288	0.053498	5.96517	0.79525	2.445
C	2018-10-25	G	15	24.6774	7.44	6.11643	1.11838	23.559	0.053498	20.9051	2.78697	3.465
A	2018-10-25	H	15	44.8693	8.265	6.04272	0.267348	44.602	0.053498	4.99736	0.666225	2.045
B	2018-10-25	I	15	53.1093	8.195	6.04898	0.376753	52.7326	0.053498	7.04237	0.938858	2.57
C	2018-10-25	J	15	61.0724	8.29	6.04049	0.341898	60.7305	0.053498	6.39086	0.852001	4.17
Blood data 48 h post feed
Diet Treatment	Date	Fish	Temp	TCO2	Blood	pK1app	[CO2]	[HCO3-]	aCO2	PCO2	PCO2
		ID	(oC)	(mM)	pH		(mM)	(mM)		(mmHg)	(kPa)
A	2018-10-22	1	15	4.98534	7.75	6.08874	0.106429	4.87891	0.053498	1.98939	0.265217
B	2018-10-22	2	15	6.63168	7.89	6.07623	0.100284	6.5314	0.053498	1.87454	0.249906
C	2018-10-22	3	15	7.42908	7.915	6.07399	0.105611	7.32347	0.053498	1.97412	0.26318
A	2018-11-01	4	15	5.8	7.81	6.08337	0.106839	5.69316	0.053498	1.99706	0.266239
B	2018-10-22	5	15	6.61354	7.9	6.07533	0.0975692	6.51597	0.053498	1.82379	0.24314
C	2018-10-22	6	15	7.79961	7.71	6.09231	0.183668	7.61595	0.053498	3.43317	0.457695
A	2018-10-24	7	15	6.79883	7.81	6.08337	0.125237	6.6736	0.053498	2.34098	0.312088
B	2018-10-24	8	15	6.1099	7.72	6.09142	0.140396	5.96951	0.053498	2.62432	0.349862
C		A	15			6.78114	0	0	0.053498	0	0
A	2018-10-24	B	15	4.50627	7.815	6.08293	0.0819918	4.42428	0.053498	1.53261	0.204321
B	2018-10-24	C	15	5.61668	8.015	6.06506	0.0623293	5.55435	0.053498	1.16508	0.155323
C	2018-10-24	D	15	6.29961	7.88	6.07712	0.097645	6.20197	0.053498	1.82521	0.243329
A	2018-10-25	E	15	7.77649	7.7	6.0932	0.187662	7.58883	0.053498	3.50784	0.467649
B	2018-10-25	F	15	7.6231	7.865	6.07846	0.122617	7.50049	0.053498	2.29199	0.305558
C	2018-10-25	G	15	4.47013	7.87	6.07801	0.0710197	4.39911	0.053498	1.32752	0.176979
A	2018-10-25	H	15	6.82191	7.685	6.09454	0.17078	6.65113	0.053498	3.19227	0.42558
B	2018-10-25	I	15	5.03133	7.695	6.09365	0.122911	4.90842	0.053498	2.29749	0.306291
C	2018-10-25	J	15	7.51851	7.98	6.06819	0.0909975	7.42751	0.053498	1.70095	0.226763
24 h blood only
Sample ID	Treatment	Temp	TCO2	Blood/Plasma	pK1app	[CO2]	[HCO3-]	aCO2	PCO2	PCO2	Fish mass	Ration	Ration
24 h after feeding	(diet)	(oC)	(mM)	pH		(mM)	(mM)	(mmol/L/mmHg)	(mmHg)	(kPa)	(g)	(g)	(%)
A1	Phosphate	13.9	7.65	7.965	6.08364	0.0992266	7.55077	0.0553891	1.79145	0.238828	171.5	3.67	2.13994
A2	Starve	13.9	5.26	8.055	6.07609	0.0546442	5.20536	0.0553891	0.986552	0.131523	97.7	0	0
A3	Chloride	13.9	8.94	7.825	6.09537	0.163564	8.77644	0.0553891	2.95301	0.393682	123	2.76	2.2439
A4	Unmodified	13.9	8.14	7.925	6.08699	0.116507	8.02349	0.0553891	2.10343	0.28042	119.1	2.57	2.15785
A5	Carbonate	13.9	9.9	8.115	6.07106	0.0886732	9.81133	0.0553891	1.60092	0.213427	135.9	2.99	2.20015
A6	Phosphate	13.9	8.73	8.035	6.07777	0.0952835	8.63472	0.0553891	1.72026	0.229337	156.7	3.37	2.15061
B1	Starve	13.9	4.78	7.975	6.0828	0.0604916	4.71951	0.0553891	1.09212	0.145597	163.3	0	0
B2	Chloride	13.9	4.8	7.835	6.09453	0.0856939	4.71431	0.0553891	1.54713	0.206256	203	4.51	2.22167
B3	Unmodified	13.9	7.45	8.045	6.07693	0.0793302	7.37067	0.0553891	1.43224	0.190939	106	2.3	2.16981
B4	Phosphate	13.9	8.86	7.94	6.08573	0.122217	8.73778	0.0553891	2.20653	0.294164	133.3	2.86	2.14554
B5	Starve	13.9	6.95	8	6.0807	0.0826969	6.8673	0.0553891	1.49302	0.199043	123.5	0	0
B6	Carbonate	13.9	7.74	7.835	6.09453	0.138181	7.60182	0.0553891	2.49474	0.332588	154.1	3.47	2.25178
C1	Chloride	13.9	4.03	7.745	6.10208	0.0896621	3.94034	0.0553891	1.61877	0.215807	139.4	3.23	2.31707
C2	Unmodified	13.9	6.45	7.945	6.08531	0.0878849	6.36212	0.0553891	1.58668	0.21153	166.1	3.52	2.11921
C3	Carbonate	13.9	9.24	8.175	6.06604	0.0713414	9.16866	0.0553891	1.28801	0.171711	146.8	3.29	2.24114
C4	Phosphate	13.9	7.15	8.075	6.07442	0.0706981	7.0793	0.0553891	1.27639	0.170163	158.8	3.41	2.14736
C5	Carbonate	13.9	8.4	8.05	6.07651	0.0883486	8.31165	0.0553891	1.59506	0.212646	135	2.85	2.11111
C6	Chloride	13.9	6.37	7.9	6.08908	0.0969534	6.27305	0.0553891	1.75041	0.233356	147.4	3.46	2.34735
D1	Starve	13.9	5.15	7.685	6.1071	0.132612	5.01739	0.0553891	2.39418	0.319182	131.9	0	0
D2	Unmodified	13.9	6.62	7.99	6.08154	0.0807365	6.53926	0.0553891	1.45763	0.194324	153.4	3.32	2.16428
D3	Phosphate	13.9	8.55	7.81	6.09663	0.162282	8.38772	0.0553891	2.92986	0.390596	140.8	3.07	2.1804
D4	Carbonate	13.9	7.32	7.88	6.09076	0.117023	7.20298	0.0553891	2.11275	0.281663	146.8	3.14	2.13896
D5	Starve	13.9	5.05	7.585	6.11549	0.165687	4.88431	0.0553891	2.99133	0.398791	133.8	0	0
D6	Chloride	13.9	6.77	7.74	6.10249	0.152472	6.61753	0.0553891	2.75275	0.366984	166.5	3.64	2.18619
E1	Unmodified	13.9	7.21	7.98	6.08238	0.0901263	7.11987	0.0553891	1.62715	0.216924	120.7	2.73	2.26181
E2	Phosphate	13.9	8.56	7.95	6.08489	0.115208	8.44479	0.0553891	2.07998	0.277293	123.9	2.84	2.29217
E3	Carbonate	13.9	8.59	7.84	6.09411	0.151488	8.43851	0.0553891	2.73498	0.364616	119.7	2.64	2.20551
E4	Starve	13.9	7.75	7.825	6.09537	0.141792	7.60821	0.0553891	2.55993	0.341279	135.2	0	0
E5	Unmodified	13.9	10.5	7.945	6.08531	0.143068	10.3569	0.0553891	2.58297	0.34435	162.6	3.44	2.11562
E6	Chloride	13.9	9.14	8.085	6.07358	0.0881689	9.05183	0.0553891	1.59181	0.212213	142.2	3.12	2.19409

## Sheet: Growth
Fish ID	Diet	Intial Weight (g)	Final weight (g)	Week 1 Consumed (g)	Week 2 Consumed (g)	Week 3 Consumed (g)	TOTAL consumed (g)	FCR	SGR	Notes
1	A	242	310	14.2	16.94	16.71	47.85	0.703676	1.17921
2	B	203	274	14.21	14.21	14.21	42.63	0.600423	1.4282
3	C	199	245	12.76	13.93	11.94	38.63	0.839783	0.990254
4	A	205	248	10.8	14.35	14.35	39.5	0.918605	0.906756
5	B	159	198	8.53	11.13	11.13	30.79	0.789487	1.04458
6	C	172	217	11.1	12.04	12.04	35.18	0.781778	1.10668
7	A	178	206	2.21	8.87	11.62	22.7	0.810714	0.695679	dicluded (not eating well and stressed)	.
8	B	142	188	8.66	9.94	9.94	28.54	0.620435	1.33626
A	C	136	128	3.12	1.65	1.27	6.04	-0.755	-0.288689	discluded (not eating well and stressed)	.
B	A	202	249	12.34	14.01	14	40.35	0.858511	0.99612
C	B	96	122	6.36	6.72	6.61	19.69	0.757308	1.1413
D	C	219	268	8.57	15.33	15.33	39.23	0.800612	0.961501
E	A	158	205	11	11.06	11.06	33.12	0.704681	1.24007
F	B	237	304	16.59	16.59	16.59	49.77	0.742836	1.18556
G	C	174	207	11.99	12.14	12.18	36.31	1.1003	0.826969
H	A	173	218	8.2	9.94	12.11	30.25	0.672222	1.10097
I	B	169	210	11.83	11.83	11.83	35.49	0.86561	1.03433
J	C	183	222	12.81	11.61	12.81	37.23	0.954615	0.919958

## Sheet: Fluxes Jtalk (umolkgh)
Key:	Letter A- J indicate fish ID							Example
	F and I indicate the 'initial' or 'final' sample from a flux period							JF F1 : Fish J, Final sample, flux period 1
	F1 - F6 denote flux period							AI F6 : Fish A, initial sample, flux period 6
	Blank jtalk are values removed due to over or under titration
Sample tanks	collection date	Volume of sample (ml)	Starting pH	Concentration of acid (N)	Volume of acid added to reach pH 3.5 (ml)	Amount of acid used to reach pH 3.5 (umol)	Concentration of base (N)	Volume of base added to reach starting pH (ml)	Amount of base used to reach starting pH (umol)	Amount of acid required to titrate all HCO3- and CO32- in sample (uequiv)	Concentration of HCO3- and CO32- in sample (uequiv/l)	DIET		Jtalk	Fish weight	Water volume (l)	Average Jtalk (umol kg/h)
JF F1		20	7.29	0.02	1.446	28.92	0.005	2.754	13.77	15.15	757.5	PHOSPHATE	-131	1044.64	0.138	25.5	-51.424
JI F1`		20	7.49	0.02	1.5	30	0.005	2.446	12.23	17.77	888.5
IF F1`		20	7.54	0.02	1.428	28.56	0.005	3.03	15.15	13.41	670.5	PHOSPHATE	-37	292.691	0.132	24.2
II F1`		20	7.55	0.02	1.59	31.8	0.005	3.53	17.65	14.15	707.5
HF F1`		20	7.52	0.02	1.546	30.92	0.005	3.096	15.48	15.44	772	PHOSPHATE	153.5	-903.863	0.177	24.2
HI F1`		20	7.53	0.02	1.288	25.76	0.005	2.678	13.39	12.37	618.5
GF F1`		20	7.19	0.02	1.39	27.8	0.005	2.288	11.44	16.36	818	PHOSPHATE	-145	880.191	0.176	24.8
GI F1`		20	7.21	0.02	1.546	30.92	0.005	2.332	11.66	19.26	963
FF F1`		20	7.63	0.02	1.544	30.88	0.005	1.718	8.59	22.29	1114.5	PHOSPHATE	136.5	-960.361	0.152	24.8
FI F1`		20	7.28	0.02	1.526	30.52	0.005	2.192	10.96	19.56	978
EF F1`		20	7.32	0.02	1.544	30.88	0.005	2.034	10.17	20.71	1035.5	PHOSPHATE	32	-198.15	0.175	25.15
EI F1`		20	7.25	0.02	1.536	30.72	0.005	2.13	10.65	20.07	1003.5
DF F1`		20	7.01	0.02	1.502	30.04	0.005	2.084	10.42	19.62	981	PHOSPHATE	52	-395.46	0.135	23.8
DI F1`		20	7.07	0.02	1.392	27.84	0.005	1.852	9.26	18.58	929
CF F1`		20	7.27	0.02	1.536	30.72	0.005	1.832	9.16	21.56	1078	PHOSPHATE	42.5	-227.956	0.199	24.8
CI F1`		20	7.16	0.02	1.528	30.56	0.005	1.97	9.85	20.71	1035.5
BF F1`		20	7.21	0.02	1.532	30.64	0.005	1.774	8.87	21.77	1088.5	PHOSPHATE	-25.5	161.25	0.169	24.8
BI F1`		20	7.18	0.02	1.56	31.2	0.005	1.784	8.92	22.28	1114
AF F1`		20	7.27	0.02	1.54	30.8	0.005	1.676	8.38	22.42	1121	PHOSPHATE	30.5	-207.219	0.165	26
AI F1`		20	7.02	0.02	1.524	30.48	0.005	1.734	8.67	21.81	1090.5
JF F2		20	7.52	0.02	1.454	29.08	0.005	3.582	17.91	11.17	558.5	PHOSPHATE	-43	1314.43	0.138	25.5	345.725
JI F2`		20	7.53	0.02	1.678	33.56	0.005	4.306	21.53	12.03	601.5
IF F2`		20	7.7	0.02	1.436	28.72	0.005	3.456	17.28	11.44	572	PHOSPHATE	-47.5	1440.38	0.132	24.2
II F2`		20	7.92	0.02	1.396	27.92	0.005	3.106	15.53	12.39	619.5
HF F2`		20	7.69	0.02	1.382	27.64	0.005	3.354	16.77	10.87	543.5	PHOSPHATE	-66	1489.75	0.177	24.2
HI F2`		20	7.78	0.02	1.388	27.76	0.005	3.114	15.57	12.19	609.5
GF F2`		20	7.18	0.02	0.784	15.68	0.005	2.236	11.18	4.5	225	PHOSPHATE	-373.5		0.176	24.8
GI F2`		20	7.49	0.02	1.4	28	0.005	3.206	16.03	11.97	598.5
FF F2		20	7.64	0.02	1.546	30.92	0.005	2.906	14.53	16.39	819.5	PHOSPHATE	-13.5	364.093	0.152	24.8
FI F2`		20	7.68	0.02	1.532	30.64	0.005	2.796	13.98	16.66	833
EF F2`		20	7.63	0.02	1.544	30.88	0.005	2.754	13.77	17.11	855.5	PHOSPHATE	21	-498.47	0.175	25.15
EI F2`		20	7.61	0.02	1.532	30.64	0.005	2.79	13.95	16.69	834.5
DF F2`		20	7.43	0.02	1.48	29.6	0.005	3.126	15.63	13.97	698.5	PHOSPHATE	-70.5		0.135	23.8
DI F2`		20	7.44	0.02	1.61	32.2	0.005	3.364	16.82	15.38	769
CF F2`		20	7.54	0.02	1.568	31.36	0.005	2.752	13.76	17.6	880	PHOSPHATE	17	-349.532	0.199	24.8
CI F2`		20	7.58	0.02	1.526	30.52	0.005	2.652	13.26	17.26	863
BF F2`		20	7.52	0.02	1.536	30.72	0.005	2.582	12.91	17.81	890.5	PHOSPHATE	26	-630.244	0.169	24.8
BI F2`		20	7.52	0.02	1.546	30.92	0.005	2.726	13.63	17.29	864.5
AF F2`		20	7.5	0.02	1.542	30.84	0.005	2.542	12.71	18.13	906.5	PHOSPHATE	14	-364.615	0.165	26
AI F2`		20	7.53	0.02	1.532	30.64	0.005	2.558	12.79	17.85	892.5
JF F3		20	7.79	0.02	1.71	34.2	0.005	4.958	24.79	9.41	470.5	PHOSPHATE	-22.5	257.919	0.138	25.5	-1162.5
JI F3`		20	7.8	0.02	1.678	33.56	0.005	4.74	23.7	9.86	493
IF F3`		20	8.08	0.02	1.386	27.72	0.005	2.232	11.16	16.56	828	PHOSPHATE	316	-3593.38	0.132	24.2
II F3`		20	7.79	0.02	1.402	28.04	0.005	3.56	17.8	10.24	512
HF F3`		20	7.96	0.02	1.438	28.76	0.005	2.898	14.49	14.27	713.5	PHOSPHATE	231	-1955.3	0.177	24.2
HI F3`		20	7.76	0.02	1.338	26.76	0.005	3.422	17.11	9.65	482.5
GF F3`		20	7.77	0.02	1.692	33.84	0.005	4.786	23.93	9.91	495.5	PHOSPHATE	-116.5		0.176	24.8
GI F3`		20	7.76	0.02	1.674	33.48	0.005	4.248	21.24	12.24	612
FF F3		20	7.25	0.02	1.632	32.64	0.005	2.064	10.32	22.32	1116	PHOSPHATE	51.5	-520.855	0.152	24.8
FI F3`		20	7.3	0.02	1.602	32.04	0.005	2.15	10.75	21.29	1064.5
EF F3`		20	7.24	0.02	1.698	33.96	0.005	1.994	9.97	23.99	1199.5	PHOSPHATE	100.5	-894.576	0.175	25.15
EI F3`		20	7.22	0.02	1.606	32.12	0.005	2.028	10.14	21.98	1099
DF F3`		20	7.9	0.02	1.6	32	0.005	3.428	17.14	14.86	743	PHOSPHATE	132	-1443.05	0.135	23.8
DI F3`		20	7.68	0.02	1.55	31	0.005	3.756	18.78	12.22	611
CF F3`		20	7.13	0.02	1.676	33.52	0.005	1.684	8.42	25.1	1255	PHOSPHATE	161.5	-1245.21	0.199	24.8
CI F3`		20	7.12	0.02	1.554	31.08	0.005	1.842	9.21	21.87	1093.5
BF F3`		20	7.17	0.02	1.642	32.84	0.005	1.688	8.44	24.4	1220	PHOSPHATE	67	-609.033	0.169	24.8
BI F3`		20	7.1	0.02	1.594	31.88	0.005	1.764	8.82	23.06	1153
AF F3`		20	7.12	0.02	1.668	33.36	0.005	1.69	8.45	24.91	1245.5	PHOSPHATE	47	-459.024	0.165	26
AI F3`		20	7.08	0.02	1.63	32.6	0.005	1.726	8.63	23.97	1198.5
JF F4		20	7.31	0.02	1.49	29.8	0.005	2.444	12.22	17.58	879	PHOSPHATE	93	-741.612	0.138	25.5	-586.848
JI F4`		20	7.32	0.02	1.414	28.28	0.005	2.512	12.56	15.72	786
IF F4`		20	7.24	0.02	1.434	28.68	0.005	2.178	10.89	17.79	889.5	PHOSPHATE	51.5	-407.395	0.132	24.2
II F4`		20	7.3	0.02	1.372	27.44	0.005	2.136	10.68	16.76	838
HF F4`		20	7.24	0.02	1.324	26.48	0.005	1.784	8.92	17.56	878	PHOSPHATE	-0.5	2.94418	0.177	24.2
HI F4`		20	7.25	0.02	1.4	28	0.005	2.086	10.43	17.57	878.5
GF F4`		20	7.15	0.02	1.662	33.24	0.005	2.216	11.08	22.16	1108	PHOSPHATE	289	-1754.31	0.176	24.8
GI F4`		20	7.18	0.02	1.344	26.88	0.005	2.1	10.5	16.38	819
FF F4		20	7.36	0.02	1.652	33.04	0.005	1.842	9.21	23.83	1191.5	PHOSPHATE	132.5	-932.219	0.152	24.8
FI F4`		20	7.29	0.02	1.538	30.76	0.005	1.916	9.58	21.18	1059
EF F4`		20	7.21	0.02	1.688	33.76	0.005	2.086	10.43	23.33	1166.5	PHOSPHATE	48	-297.224	0.175	25.15
EI F4`		20	7.16	0.02	1.642	32.84	0.005	2.094	10.47	22.37	1118.5
DF F4`		20	7.08	0.02	1.382	27.64	0.005	1.852	9.26	18.38	919	PHOSPHATE	32.5	-247.162	0.135	23.8
DI F4`		20	7.08	0.02	1.386	27.72	0.005	1.998	9.99	17.73	886.5
CF F4`		20	7.2	0.02	1.638	32.76	0.005	1.654	8.27	24.49	1224.5	PHOSPHATE	97	-520.276	0.199	24.8
CI F4`		20	7.1	0.02	1.6	32	0.005	1.89	9.45	22.55	1127.5
BF F4`		20	7.07	0.02	1.67	33.4	0.005	1.79	8.95	24.45	1222.5	PHOSPHATE	44	-278.235	0.169	24.8
BI F4`		20	7.05	0.02	1.642	32.84	0.005	1.854	9.27	23.57	1178.5
AF F4`		20	7.11	0.02	1.676	33.52	0.005	1.678	8.39	25.13	1256.5	PHOSPHATE	102	-692.995	0.165	26
AI F4`		20	7	0.02	1.588	31.76	0.005	1.734	8.67	23.09	1154.5
JF F5		20	7.51	0.02	1.352	27.04	0.005	2.956	14.78	12.26	613	PHOSPHATE	-139.5		0.138	25.5	-183.84
JI F5`		20	7.82	0.02	1.374	27.48	0.005	2.486	12.43	15.05	752.5
IF F5`		20	7.55	0.02	1.388	27.76	0.005	2.75	13.75	14.01	700.5	PHOSPHATE	9.5	-75.1504	0.132	24.2
II F5`		20	7.51	0.02	1.424	28.48	0.005	2.932	14.66	13.82	691
HF F5`		20	7.5	0.02	1.42	28.4	0.005	2.66	13.3	15.1	755	PHOSPHATE	73	-429.85	0.177	24.2
HI F5`		20	7.48	0.02	1.386	27.72	0.005	2.816	14.08	13.64	682
GF F5`		20	7.03	0.02	0.666	13.32	0.005	1.844	9.22	4.1	205	PHOSPHATE	-551		0.176	24.8
GI F5`		20	7.77	0.02	1.3	26	0.005	2.176	10.88	15.12	756
FF F5		20	7.71	0.02	1.586	31.72	0.005	2.5	12.5	19.22	961	PHOSPHATE	111.5	-784.471	0.152	24.8
FI F5`		20	7.54	0.02	1.594	31.88	0.005	2.978	14.89	16.99	849.5
EF F5`		20	7.58	0.02	1.684	33.68	0.005	2.872	14.36	19.32	966	PHOSPHATE	67	-414.876	0.175	25.15
EI F5`		20	7.53	0.02	1.614	32.28	0.005	2.86	14.3	17.98	899
DF F5`		20	7.41	0.02	1.372	27.44	0.005	2.702	13.51	13.93	696.5	PHOSPHATE	-106.5		0.135	23.8
DI F5`		20	7.75	0.02	1.316	26.32	0.005	2.052	10.26	16.06	803
CF F5`		20	7.5	0.02	1.608	32.16	0.005	2.46	12.3	19.86	993	PHOSPHATE	52	-278.911	0.199	24.8
CI F5`		20	7.47	0.02	1.636	32.72	0.005	2.78	13.9	18.82	941
BF F5`		20	7.47	0.02	1.52	30.4	0.005	2.37	11.85	18.55	927.5	PHOSPHATE	-65	411.028	0.169	24.8
BI F5`		20	7.49	0.02	1.638	32.76	0.005	2.582	12.91	19.85	992.5
AF F5`		20	7.43	0.02	1.546	30.92	0.005	2.338	11.69	19.23	961.5	PHOSPHATE	-42	285.351	0.165	26
AI F5`		20	7.46	0.02	1.614	32.28	0.005	2.442	12.21	20.07	1003.5
JF F6		20	7.99	0.02	1.348	26.96	0.005	2.22	11.1	15.86	793	PHOSPHATE	306	-2440.14	0.138	25.5	-318.084
JI F6`		20	7.67	0.02	1.294	25.88	0.005	3.228	16.14	9.74	487
IF F6`		20	7.8	0.02	1.376	27.52	0.005	2.908	14.54	12.98	649	PHOSPHATE	59	-466.724	0.132	24.2
II F6`		20	7.65	0.02	1.444	28.88	0.005	3.416	17.08	11.8	590
HF F6`		20	7.71	0.02	1.49	29.8	0.005	3.268	16.34	13.46	673	PHOSPHATE	7.5	-44.1627	0.177	24.2
HI F6`		20	7.69	0.02	1.676	33.52	0.005	4.042	20.21	13.31	665.5
GF F6`		20	7.92	0.02	1.348	26.96	0.005	2.548	12.74	14.22	711	PHOSPHATE	212	-1286.9	0.176	24.8
GI F6`		20	7.69	0.02	1.282	25.64	0.005	3.132	15.66	9.98	499
FF F6		20	7.2	0.02	1.518	30.36	0.005	2.116	10.58	19.78	989	PHOSPHATE	-126.5	890.005	0.152	24.8
FI F6`		20	7.39	0.02	1.572	31.44	0.005	1.826	9.13	22.31	1115.5
EF F6`		20	7.18	0.02	1.548	30.96	0.005	2.058	10.29	20.67	1033.5	PHOSPHATE	-79.5	492.278	0.175	25.15
EI F6`		20	7.32	0.02	1.568	31.36	0.005	1.82	9.1	22.26	1113
DF F6`		20	7.78	0.02	1.626	32.52	0.005	3.796	18.98	13.54	677	PHOSPHATE	105	-798.524	0.135	23.8
DI F6`		20	7.6	0.02	1.554	31.08	0.005	3.928	19.64	11.44	572
CF F6`		20	7.07	0.02	1.5	30	0.005	1.82	9.1	20.9	1045	PHOSPHATE	-63.5	340.593	0.199	24.8
CI F6`		20	7.19	0.02	1.548	30.96	0.005	1.758	8.79	22.17	1108.5
BF F6`		20	7.05	0.02	1.542	30.84	0.005	1.834	9.17	21.67	1083.5	PHOSPHATE	-50	316.176	0.169	24.8
BI F6`		20	7.21	0.02	1.538	30.76	0.005	1.618	8.09	22.67	1133.5
AF F6`		20	7.03	0.02	1.556	31.12	0.005	1.762	8.81	22.31	1115.5	PHOSPHATE	27	-183.44	0.165	26
AI F6`		20	7.05	0.02	1.47	29.4	0.005	1.526	7.63	21.77	1088.5
Sample tanks	collection date	Volume of sample (ml)	Starting pH	Concentration of acid (N)	Volume of acid added to reach pH 3.5 (ml)	Amount of acid used to reach pH 3.5 (umol)	Concentration of base (N)	Volume of base added to reach starting pH (ml)	Amount of base used to reach starting pH (umol)	Amount of acid required to titrate all HCO3- and CO32- in sample (uequiv)	Concentration of HCO3- and CO32- in sample (uequiv/l)	DIET		Jtalk	Jtalk (umol /kg	Fish weight	Water volume (l)	Average Jtalk (umol kg/h)	sem
JF F1		20	7.69	0.02	1.594	31.88	0.005	2.318	11.59	20.29	1014.5	CARBONATE	121	-964.893	-22192.5	0.138	25.5	92.9748	192.123
JI F1`		20	7.47	0.02	1.524	30.48	0.005	2.522	12.61	17.87	893.5								10
IF F1`		20	7.28	0.02	1.402	28.04	0.005	2.51	12.55	15.49	774.5	CARBONATE	-56	442.992	10188.8	0.132	24.2
II F1`		20	7.39	0.02	1.412	28.24	0.005	2.326	11.63	16.61	830.5
HF F1`		20	7.63	0.02	1.53	30.6	0.005	1.948	9.74	20.86	1043	CARBONATE	11.5	-67.7161	-1557.47	0.177	24.2
HI F1`		20	7.13	0.02	1.452	29.04	0.005	1.682	8.41	20.63	1031.5
GF F1`		20	7.53	0.02	1.536	30.72	0.005	1.966	9.83	20.89	1044.5	CARBONATE	75.5	-458.306	-10541	0.176	24.8
GI F1`		20	7.33	0.02	1.52	30.4	0.005	2.204	11.02	19.38	969
FF F1`		20	7.12	0.02	1.608	32.16	0.005	2.388	11.94	20.22	1011	CARBONATE	-101	710.597	16343.7	0.152	24.8
FI F1`		20	7.18	0.02	1.706	34.12	0.005	2.376	11.88	22.24	1112
EF F1`		20	7.45	0.02	1.418	28.36	0.005	2.72	13.6	14.76	738	CARBONATE	-19	117.651	2705.98	0.175	25.15
EI F1`		20	7.43	0.02	1.44	28.8	0.005	2.732	13.66	15.14	757
DF F1`		20	7.43	0.02	1.486	29.72	0.005	2.748	13.74	15.98	799	CARBONATE	-5	38.025	874.574	0.135	23.8
DI F1`		20	7.41	0.02	1.482	29.64	0.005	2.712	13.56	16.08	804
CF F1`		20	6.97	0.02	1.466	29.32	0.005	1.93	9.65	19.67	983.5	CARBONATE	41.5	-222.592	-5119.62	0.199	24.8
CI F1`		20	7.1	0.02	1.37	27.4	0.005	1.712	8.56	18.84	942
BF F1`		20	6.96	0.02	1.506	30.12	0.005	1.926	9.63	20.49	1024.5	CARBONATE	5	-31.6176	-727.204	0.169	24.8
BI F1`		20	7.07	0.02	1.442	28.84	0.005	1.69	8.45	20.39	1019.5
AF F1`		20	7.35	0.02	1.394	27.88	0.005	2.364	11.82	16.06	803	CARBONATE	-201	1365.61	31409	0.165	26
AI F1`		20	7.27	0.02	1.654	33.08	0.005	2.6	13	20.08	1004
JF F2		20	7.74	0.02	1.56	31.2	0.005	3.06	15.3	15.9	795	CARBONATE	19	-580.796	-3484.78	0.138	25.5	-762.596	324.145
JI F2`		20	7.75	0.02	1.536	30.72	0.005	3.04	15.2	15.52	776								7
IF F2`		20	7.53	0.02	1.436	28.72	0.005	3.29	16.45	12.27	613.5	CARBONATE	-1.5	45.4858	272.915	0.132	24.2
II F2`		20	7.5	0.02	1.52	30.4	0.005	3.62	18.1	12.3	615
HF F2`		20	7.65	0.02	1.616	32.32	0.005	3.134	15.67	16.65	832.5	CARBONATE	67	-1512.33	-9073.96	0.177	24.2
HI F2`		20	7.68	0.02	1.528	30.56	0.005	3.05	15.25	15.31	765.5
GF F2`		20	7.6	0.02	1.526	30.52	0.005	2.944	14.72	15.8	790	CARBONATE	-30.5	709.717	4258.3	0.176	24.8
GI F2`		20	7.7	0.02	1.534	30.68	0.005	2.854	14.27	16.41	820.5
FF F2		20	7.46	0.02	1.408	28.16	0.005	3.196	15.98	12.18	609	CARBONATE	28.5	-768.641	-4611.84	0.152	24.8
FI F2`		20	7.47	0.02	1.372	27.44	0.005	3.166	15.83	11.61	580.5
EF F2`		20	7.69	0.02	1.402	28.04	0.005	3.258	16.29	11.75	587.5	CARBONATE	-50		7121	0.175	25.15
EI F2`		20	7.78	0.02	1.39	27.8	0.005	3.01	15.05	12.75	637.5
DF F2`		20	7.65	0.02	1.36	27.2	0.005	3.228	16.14	11.06	553	CARBONATE	-79.5		13905.7	0.135	23.8
DI F2`		20	7.76	0.02	1.396	27.92	0.005	3.054	15.27	12.65	632.5
CF F2`		20	7.4	0.02	1.692	33.84	0.005	3.738	18.69	15.15	757.5	CARBONATE	60.5	-1243.92	-7463.54	0.199	24.8
CI F2`		20	7.38	0.02	1.426	28.52	0.005	2.916	14.58	13.94	697
BF F2`		20	7.39	0.02	1.464	29.28	0.005	2.92	14.6	14.68	734	CARBONATE	82	-1987.69	-11926.1	0.169	24.8
BI F2`		20	7.35	0.02	1.354	27.08	0.005	2.808	14.04	13.04	652
AF F2`		20	7.57	0.02	1.41	28.2	0.005	3.138	15.69	12.51	625.5	CARBONATE	-47		7344.39	0.165	26
AI F2`		20	7.69	0.02	1.398	27.96	0.005	2.902	14.51	13.45	672.5
JF F3		20	7.55	0.02	1.606	32.12	0.005	2.22	11.1	21.02	1051	CARBONATE	131	-1501.66	-24026.6	0.138	25.5	-2078.16	525.117
JI F3`		20	7.47	0.02	1.546	30.92	0.005	2.504	12.52	18.4	920								7
IF F3`		20	7.78	0.02	1.61	32.2	0.005	4.362	21.81	10.39	519.5	CARBONATE	-288.5		52490.6	0.132	24.2
II F3`		20	7.99	0.02	1.612	32.24	0.005	3.216	16.08	16.16	808
HF F3`		20	7.32	0.02	1.642	32.84	0.005	2.08	10.4	22.44	1122	CARBONATE	91.5	-774.503	-12392	0.177	24.2
HI F3`		20	7.36	0.02	1.612	32.24	0.005	2.326	11.63	20.61	1030.5
GF F3`		20	7.27	0.02	1.618	32.36	0.005	1.866	9.33	23.03	1151.5	CARBONATE	150	-1308.9	-20942.5	0.176	24.8
GI F3`		20	7.3	0.02	1.544	30.88	0.005	2.17	10.85	20.03	1001.5
FF F3		20	7.73	0.02	1.506	30.12	0.005	4.064	20.32	9.8	490	CARBONATE	-90		14563.7	0.152	24.8
FI F3`		20	7.71	0.02	1.658	33.16	0.005	4.312	21.56	11.6	580
EF F3`		20	8.08	0.02	1.432	28.64	0.005	2.336	11.68	16.96	848	CARBONATE	349.5	-3110.99	-49775.8	0.175	25.15
EI F3`		20	7.73	0.02	1.364	27.28	0.005	3.462	17.31	9.97	498.5
DF F3`		20	8.08	0.02	1.496	29.92	0.005	2.41	12.05	17.87	893.5	CARBONATE	374	-4088.63	-65418.1	0.135	23.8
DI F3`		20	7.74	0.02	1.442	28.84	0.005	3.69	18.45	10.39	519.5
CF F3`		20	7.7	0.02	1.904	38.08	0.005	5.332	26.66	11.42	571	CARBONATE	25	-192.757	-3084.11	0.199	24.8
CI F3`		20	7.65	0.02	1.714	34.28	0.005	4.672	23.36	10.92	546
BF F3`		20	7.67	0.02	1.604	32.08	0.005	4.214	21.07	11.01	550.5	CARBONATE	-115		16725.7	0.169	24.8
BI F3`		20	7.72	0.02	1.492	29.84	0.005	3.306	16.53	13.31	665.5
AF F3`		20	8.09	0.02	1.472	29.44	0.005	2.204	11.02	18.42	921	CARBONATE	365.5	-3569.65	-57114.4	0.165	26
AI F3`		20	7.72	0.02	1.43	28.6	0.005	3.498	17.49	11.11	555.5
JF F4		20	7.41	0.02	1.654	33.08	0.005	2.208	11.04	22.04	1102	CARBONATE	92	-703.069	-16873.7	0.138	25.5	-650.012	177.167
JI F4`		20	7.35	0.02	1.64	32.8	0.005	2.52	12.6	20.2	1010								9
IF F4`		20	7.3	0.02	1.386	27.72	0.005	2.244	11.22	16.5	825	CARBONATE	-118			0.132	24.2
II F4`		20	7.31	0.02	1.628	32.56	0.005	2.74	13.7	18.86	943
HF F4`		20	7.44	0.02	1.668	33.36	0.005	1.92	9.6	23.76	1188	CARBONATE	147	-829.522	-19908.5	0.177	24.2
HI F4`		20	7.28	0.02	1.608	32.16	0.005	2.268	11.34	20.82	1041
GF F4`		20	7.35	0.02	1.648	32.96	0.005	1.93	9.65	23.31	1165.5	CARBONATE	105	-610.822	-14659.7	0.176	24.8
GI F4`		20	7.25	0.02	1.6	32	0.005	2.158	10.79	21.21	1060.5
FF F4		20	7.14	0.02	1.396	27.92	0.005	1.9	9.5	18.42	921	CARBONATE	74	-498.942	-11974.6	0.152	24.8
FI F4`		20	7.14	0.02	1.384	27.68	0.005	2.148	10.74	16.94	847
EF F4`		20	7.1	0.02	1.394	27.88	0.005	1.796	8.98	18.9	945	CARBONATE	-42.5	252.202	6052.85	0.175	25.15
EI F4`		20	7.22	0.02	1.438	28.76	0.005	1.802	9.01	19.75	987.5
DF F4`		20	7.06	0.02	1.454	29.08	0.005	1.81	9.05	20.03	1001.5	CARBONATE	83	-604.914	-14517.9	0.135	23.8
DI F4`		20	7.07	0.02	1.368	27.36	0.005	1.798	8.99	18.37	918.5
CF F4`		20	7.03	0.02	1.536	30.72	0.005	1.764	8.82	21.9	1095	CARBONATE	194.5	-999.765	-23994.4	0.199	24.8
CI F4`		20	6.86	0.02	1.424	28.48	0.005	2.094	10.47	18.01	900.5
BF F4`		20	7.03	0.02	1.67	33.4	0.005	1.942	9.71	23.69	1184.5	CARBONATE	304	-1842.25	-44214	0.169	24.8
BI F4`		20	7	0.02	1.314	26.28	0.005	1.734	8.67	17.61	880.5
AF F4`		20	6.99	0.02	1.442	28.84	0.005	1.808	9.04	19.8	990	CARBONATE	2	-13.022	-312.527	0.165	26
AI F4`		20	7	0.02	1.398	27.96	0.005	1.64	8.2	19.76	988
JF F5		20	7.73	0.02	1.718	34.36	0.005	3.172	15.86	18.5	925	CARBONATE	77.5	-592.26	-14214.2	0.138	25.5	-97.0353	121.434
JI F5`		20	7.62	0.02	1.636	32.72	0.005	3.154	15.77	16.95	847.5
IF F5`		20	7.55	0.02	1.52	30.4	0.005	3.536	17.68	12.72	636	CARBONATE	-183			0.132	24.2
II F5`		20	7.85	0.02	1.444	28.88	0.005	2.5	12.5	16.38	819
HF F5`		20	7.54	0.02	1.654	33.08	0.005	3.002	15.01	18.07	903.5	CARBONATE	-12	67.7161	1625.19	0.177	24.2
HI F5`		20	7.74	0.02	1.616	32.32	0.005	2.802	14.01	18.31	915.5
GF F5`		20	7.6	0.02	1.602	32.04	0.005	2.79	13.95	18.09	904.5	CARBONATE	67.5	-392.671	-9424.11	0.176	24.8
GI F5`		20	7.55	0.02	1.612	32.24	0.005	3.1	15.5	16.74	837
FF F5		20	7.44	0.02	1.352	27.04	0.005	2.688	13.44	13.6	680	CARBONATE	-57.5	387.692	9304.6	0.152	24.8
FI F5`		20	7.76	0.02	1.262	25.24	0.005	2.098	10.49	14.75	737.5
EF F5`		20	7.44	0.02	1.422	28.44	0.005	2.582	12.91	15.53	776.5	CARBONATE	102.5	-608.252	-14598	0.175	25.15
EI F5`		20	7.45	0.02	1.332	26.64	0.005	2.632	13.16	13.48	674
DF F5`		20	7.5	0.02	1.378	27.56	0.005	2.492	12.46	15.1	755	CARBONATE	42.5	-309.745	-7433.88	0.135	23.8
DI F5`		20	7.4	0.02	1.364	27.28	0.005	2.606	13.03	14.25	712.5
CF F5`		20	7.32	0.02	1.508	30.16	0.005	2.714	13.57	16.59	829.5	CARBONATE	-76	390.654	9375.69	0.199	24.8
CI F5`		20	7.73	0.02	1.402	28.04	0.005	1.986	9.93	18.11	905.5
BF F5`		20	7.34	0.02	1.408	28.16	0.005	2.588	12.94	15.22	761	CARBONATE	-55	333.302	7999.25	0.169	24.8
BI F5`		20	7.61	0.02	1.352	27.04	0.005	2.144	10.72	16.32	816
AF F5`		20	7.36	0.02	1.414	28.28	0.005	2.368	11.84	16.44	822	CARBONATE	23	-149.753	-3594.06	0.165	26
AI F5`		20	7.31	0.02	1.418	28.36	0.005	2.476	12.38	15.98	799
JF F6		20	7.34	0.02	1.57	31.4	0.005	2.516	12.58	18.82	941	CARBONATE	8.5	-64.9575	-1558.98	0.138	25.5	-456.311	202.335
JI F6`		20	7.49	0.02	1.462	29.24	0.005	2.118	10.59	18.65	932.5
IF F6`		20	7.99	0.02	1.368	27.36	0.005	2.242	11.21	16.15	807.5	CARBONATE	317			0.132	24.2
II F6`		20	7.68	0.02	1.306	26.12	0.005	3.262	16.31	9.81	490.5
HF F6`		20	7.25	0.02	1.594	31.88	0.005	2.324	11.62	20.26	1013	CARBONATE	-49.5	279.329	6703.89	0.177	24.2
HI F6`		20	7.49	0.02	1.542	30.84	0.005	1.918	9.59	21.25	1062.5
GF F6`		20	7.22	0.02	1.604	32.08	0.005	2.234	11.17	20.91	1045.5	CARBONATE	-50	290.868	6980.82	0.176	24.8
GI F6`		20	7.47	0.02	1.56	31.2	0.005	1.858	9.29	21.91	1095.5
FF F6		20	7.9	0.02	1.362	27.24	0.005	2.624	13.12	14.12	706	CARBONATE	200	-1348.49	-32363.8	0.152	24.8
FI F6`		20	7.64	0.02	1.324	26.48	0.005	3.272	16.36	10.12	506
EF F6`		20	7.73	0.02	1.412	28.24	0.005	2.894	14.47	13.77	688.5	CARBONATE	3.5	-20.7696	-498.47	0.175	25.15
EI F6`		20	7.74	0.02	1.44	28.8	0.005	3.02	15.1	13.7	685
DF F6`		20	7.71	0.02	1.374	27.48	0.005	2.952	14.76	12.72	636	CARBONATE	-189			0.135	23.8
DI F6`		20	7.93	0.02	1.408	28.16	0.005	2.332	11.66	16.5	825
CF F6`		20	7.84	0.02	1.418	28.36	0.005	2.502	12.51	15.85	792.5	CARBONATE	268	-1377.57	-33061.6	0.199	24.8
CI F6`		20	7.6	0.02	1.334	26.68	0.005	3.238	16.19	10.49	524.5
BF F6`		20	7.79	0.02	1.356	27.12	0.005	2.67	13.35	13.77	688.5	CARBONATE	146	-884.765	-21234.4	0.169	24.8
BI F6`		20	7.62	0.02	1.29	25.8	0.005	2.99	14.95	10.85	542.5
AF F6`		20	7.7	0.02	1.448	28.96	0.005	2.768	13.84	15.12	756	CARBONATE	80.5	-524.134	-12579.2	0.165	26
AI F6`		20	7.61	0.02	1.41	28.2	0.005	2.938	14.69	13.51	675.5
Sample tanks	collection date	Volume of sample (ml)	Starting pH	Concentration of acid (N)	Volume of acid added to reach pH 3.5 (ml)	Amount of acid used to reach pH 3.5 (umol)	Concentration of base (N)	Volume of base added to reach starting pH (ml)	Amount of base used to reach starting pH (umol)	Amount of acid required to titrate all HCO3- and CO32- in sample (uequiv)	Concentration of HCO3- and CO32- in sample (uequiv/l)	DIET		Jtalk	Fish weight	Water volume (l)	Average Jtalk (umol kg/h)	sem
JF F1		20	7.57	0.02	1.598	31.96	0.005	3.48	17.4	14.56	728	CHLORIDE	63	-502.382	0.138	25.5	56.8288	173.873
JI F1`		20	7.56	0.02	1.498	29.96	0.005	3.332	16.66	13.3	665							9
IF F1`		20	7.52	0.02	1.546	30.92	0.005	2.316	11.58	19.34	967	CHLORIDE	48.5	-383.663	0.132	24.2
II F1`		20	7.42	0.02	1.524	30.48	0.005	2.422	12.11	18.37	918.5
HF F1`		20	7.25	0.02	1.416	28.32	0.005	2.47	12.35	15.97	798.5	CHLORIDE	-203.5	1198.28	0.177	24.2
HI F1`		20	7.39	0.02	1.616	32.32	0.005	2.456	12.28	20.04	1002
GF F1`		20	7.52	0.02	1.416	28.32	0.005	2.778	13.89	14.43	721.5	CHLORIDE	38.5	-233.706	0.176	24.8
GI F1`		20	7.48	0.02	1.378	27.56	0.005	2.78	13.9	13.66	683
FF F1`		20	7.46	0.02	1.454	29.08	0.005	2.836	14.18	14.9	745	CHLORIDE	15.5	-109.052	0.152	24.8
FI F1`		20	7.44	0.02	1.418	28.36	0.005	2.754	13.77	14.59	729.5
EF F1`		20	7.09	0.02	1.398	27.96	0.005	2.066	10.33	17.63	881.5	CHLORIDE	-199.5		0.175	25.15
EI F1`		20	7.16	0.02	1.576	31.52	0.005	1.98	9.9	21.62	1081
DF F1`		20	7.27	0.02	1.532	30.64	0.005	1.996	9.98	20.66	1033	CHLORIDE	5.5	-41.8275	0.135	23.8
DI F1`		20	7.2	0.02	1.532	30.64	0.005	2.018	10.09	20.55	1027.5
CF F1`		20	7.15	0.02	1.478	29.56	0.005	3.01	15.05	14.51	725.5	CHLORIDE	-120.5	646.322	0.199	24.8
CI F1`		20	7.4	0.02	1.532	30.64	0.005	2.744	13.72	16.92	846
BF F1`		20	7.39	0.02	1.71	34.2	0.005	3.672	18.36	15.84	792	CHLORIDE	-39	246.617	0.169	24.8
BI F1`		20	7.33	0.02	1.47	29.4	0.005	2.556	12.78	16.62	831
AF F1`		20	6.95	0.02	1.47	29.4	0.005	1.836	9.18	20.22	1011	CHLORIDE	45.5	-309.13	0.165	26
AI F1`		20	7.06	0.02	1.344	26.88	0.005	1.514	7.57	19.31	965.5
JF F2		20	7.7	0.02	1.56	31.2	0.005	3.836	19.18	12.02	601	CHLORIDE	43	-1314.43	0.138	25.5	-367.024	294.906
JI F2`		20	7.79	0.02	1.334	26.68	0.005	3.104	15.52	11.16	558							7
IF F2`		20	7.69	0.02	1.598	31.96	0.005	3.106	15.53	16.43	821.5	CHLORIDE	33	-1000.69	0.132	24.2
II F2`		20	7.74	0.02	1.53	30.6	0.005	2.966	14.83	15.77	788.5
HF F2`		20	7.52	0.02	1.418	28.36	0.005	3.226	16.13	12.23	611.5	CHLORIDE	-21	474.013	0.177	24.2
HI F2`		20	7.51	0.02	1.458	29.16	0.005	3.302	16.51	12.65	632.5
GF F2`		20	7.29	0.02	0.858	17.16	0.005	2.33	11.65	5.51	275.5	CHLORIDE	-282		0.176	24.8
GI F2`		20	7.71	0.02	1.392	27.84	0.005	3.338	16.69	11.15	557.5
FF F2		20	7.69	0.02	1.446	28.92	0.005	3.384	16.92	12	600	CHLORIDE	3.5	-94.3945	0.152	24.8
FI F2`		20	7.78	0.02	1.356	27.12	0.005	3.038	15.19	11.93	596.5
EF F2`		20	7.49	0.02	1.63	32.6	0.005	3.798	18.99	13.61	680.5	CHLORIDE	47	-1115.62	0.175	25.15
EI F2`		20	7.44	0.02	1.402	28.04	0.005	3.074	15.37	12.67	633.5
DF F2`		20	7.57	0.02	1.558	31.16	0.005	2.848	14.24	16.92	846	CHLORIDE	14.5	-422.711	0.135	23.8
DI F2`		20	7.58	0.02	1.528	30.56	0.005	2.786	13.93	16.63	831.5
CF F2`		20	7.68	0.02	1.542	30.84	0.005	3.626	18.13	12.71	635.5	CHLORIDE	-44	904.672	0.199	24.8
CI F2`		20	7.8	0.02	1.394	27.88	0.005	2.858	14.29	13.59	679.5
BF F2`		20	7.6	0.02	1.472	29.44	0.005	3.334	16.67	12.77	638.5	CHLORIDE	-44.5		0.169	24.8
BI F2`		20	7.74	0.02	1.42	28.4	0.005	2.948	14.74	13.66	683
AF F2`		20	7.34	0.02	1.464	29.28	0.005	2.882	14.41	14.87	743.5	CHLORIDE	-77.5		0.165	26
AI F2`		20	7.32	0.02	1.59	31.8	0.005	3.076	15.38	16.42	821
JF F3		20	8.03	0.02	1.466	29.32	0.005	2.378	11.89	17.43	871.5	CHLORIDE	369.5		0.138	25.5	-531.765	402.267
JI F3`		20	7.76	0.02	1.392	27.84	0.005	3.56	17.8	10.04	502							7
IF F3`		20	7.4	0.02	1.55	31	0.005	2.1	10.5	20.5	1025	CHLORIDE	32.5	-369.572	0.132	24.2
II F3`		20	7.46	0.02	1.574	31.48	0.005	2.326	11.63	19.85	992.5
HF F3`		20	7.86	0.02	1.678	33.56	0.005	4.19	20.95	12.61	630.5	CHLORIDE	95	-804.129	0.177	24.2
HI F3`		20	7.76	0.02	1.678	33.56	0.005	4.57	22.85	10.71	535.5
GF F3`		20	8.12	0.02	1.47	29.4	0.005	2.342	11.71	17.69	884.5	CHLORIDE	345.5		0.176	24.8
GI F3`		20	7.77	0.02	1.426	28.52	0.005	3.548	17.74	10.78	539
FF F3		20	8.04	0.02	1.36	27.2	0.005	2.356	11.78	15.42	771	CHLORIDE	230	-2326.15	0.152	24.8
FI F3`		20	7.74	0.02	1.476	29.52	0.005	3.74	18.7	10.82	541
EF F3`		20	7.72	0.02	1.774	35.48	0.005	5.204	26.02	9.46	473	CHLORIDE	-135	1201.67	0.175	25.15
EI F3`		20	7.76	0.02	1.632	32.64	0.005	4.096	20.48	12.16	608
DF F3`		20	7.23	0.02	1.604	32.08	0.005	1.88	9.4	22.68	1134	CHLORIDE	8	-87.4574	0.135	23.8
DI F3`		20	7.17	0.02	1.606	32.12	0.005	1.92	9.6	22.52	1126
CF F3`		20	7.94	0.02	1.494	29.88	0.005	3.074	15.37	14.51	725.5	CHLORIDE	194	-1495.79	0.199	24.8
CI F3`		20	7.73	0.02	1.436	28.72	0.005	3.618	18.09	10.63	531.5
BF F3`		20	7.82	0.02	1.328	26.56	0.005	3.124	15.62	10.94	547	CHLORIDE	-17.5	159.076	0.169	24.8
BI F3`		20	7.73	0.02	1.422	28.44	0.005	3.43	17.15	11.29	564.5
AF F3`		20	8.01	0.02	1.878	37.56	0.005	3.594	17.97	19.59	979.5	CHLORIDE	330.5		0.165	26
AI F3`		20	7.68	0.02	1.466	29.32	0.005	3.268	16.34	12.98	649
JF F4		20	7.24	0.02	1.43	28.6	0.005	2.212	11.06	17.54	877	CHLORIDE	32.5	-248.367	0.138	25.5	-138.026	80.2079
JI F4`		20	7.34	0.02	1.42	28.4	0.005	2.302	11.51	16.89	844.5							10
IF F4`		20	7.36	0.02	1.642	32.84	0.005	2.374	11.87	20.97	1048.5	CHLORIDE	-74	560.991	0.132	24.2
II F4`		20	7.42	0.02	1.64	32.8	0.005	2.07	10.35	22.45	1122.5
HF F4`		20	7.16	0.02	1.372	27.44	0.005	1.896	9.48	17.96	898	CHLORIDE	61	-344.224	0.177	24.2
HI F4`		20	7.25	0.02	1.41	28.2	0.005	2.292	11.46	16.74	837
GF F4`		20	7.14	0.02	1.388	27.76	0.005	1.878	9.39	18.37	918.5	CHLORIDE	60.5	-351.95	0.176	24.8
GI F4`		20	7.21	0.02	1.388	27.76	0.005	2.12	10.6	17.16	858
FF F4		20	7.15	0.02	1.374	27.48	0.005	1.832	9.16	18.32	916	CHLORIDE	17.5	-117.993	0.152	24.8
FI F4`		20	7.16	0.02	1.41	28.2	0.005	2.046	10.23	17.97	898.5
EF F4`		20	7.08	0.02	1.372	27.44	0.005	1.834	9.17	18.27	913.5	CHLORIDE	35	-207.696	0.175	25.15
EI F4`		20	7.1	0.02	1.408	28.16	0.005	2.118	10.59	17.57	878.5
DF F4`		20	7.14	0.02	1.632	32.64	0.005	1.912	9.56	23.08	1154	CHLORIDE	9.5	-69.2371	0.135	23.8
DI F4`		20	7.12	0.02	1.648	32.96	0.005	2.014	10.07	22.89	1144.5
CF F4`		20	7.02	0.02	1.432	28.64	0.005	1.726	8.63	20.01	1000.5	CHLORIDE	66.5	-341.822	0.199	24.8
CI F4`		20	7.05	0.02	1.384	27.68	0.005	1.8	9	18.68	934
BF F4`		20	7.02	0.02	1.358	27.16	0.005	1.604	8.02	19.14	957	CHLORIDE	15.5	-93.9305	0.169	24.8
BI F4`		20	7.04	0.02	1.348	26.96	0.005	1.626	8.13	18.83	941.5
AF F4`		20	7	0.02	1.414	28.28	0.005	1.806	9.03	19.25	962.5	CHLORIDE	25.5	-166.03	0.165	26
AI F4`		20	7.01	0.02	1.336	26.72	0.005	1.596	7.98	18.74	937
JF F5		20	7.57	0.02	1.436	28.72	0.005	2.802	14.01	14.71	735.5	CHLORIDE	78	-596.081	0.138	25.5	-198.536	80.5312
JI F5`		20	7.52	0.02	1.41	28.2	0.005	3.01	15.05	13.15	657.5							8
IF F5`		20	7.65	0.02	1.628	32.56	0.005	2.948	14.74	17.82	891	CHLORIDE	27	-204.686	0.132	24.2
II F5`		20	7.67	0.02	1.596	31.92	0.005	2.928	14.64	17.28	864
HF F5`		20	7.45	0.02	1.426	28.52	0.005	2.936	14.68	13.84	692	CHLORIDE	-175		0.177	24.2
HI F5`		20	7.85	0.02	1.472	29.44	0.005	2.42	12.1	17.34	867
GF F5`		20	7.27	0.02	0.604	12.08	0.005	2.11	10.55	1.53	76.5	CHLORIDE	-605		0.176	24.8
GI F5`		20	7.49	0.02	1.384	27.68	0.005	2.81	14.05	13.63	681.5
FF F5		20	7.51	0.02	1.414	28.28	0.005	2.622	13.11	15.17	758.5	CHLORIDE	38	-256.214	0.152	24.8
FI F5`		20	7.45	0.02	1.422	28.44	0.005	2.806	14.03	14.41	720.5
EF F5`		20	7.4	0.02	1.434	28.68	0.005	2.73	13.65	15.03	751.5	CHLORIDE	-14	83.0783	0.175	25.15
EI F5`		20	7.73	0.02	1.314	26.28	0.005	2.194	10.97	15.31	765.5
DF F5`		20	7.51	0.02	1.644	32.88	0.005	2.862	14.31	18.57	928.5	CHLORIDE	15.5	-112.966	0.135	23.8
DI F5`		20	7.5	0.02	1.616	32.32	0.005	2.812	14.06	18.26	913
CF F5`		20	7.48	0.02	1.39	27.8	0.005	2.414	12.07	15.73	786.5	CHLORIDE	68.5	-352.102	0.199	24.8
CI F5`		20	7.43	0.02	1.392	27.84	0.005	2.696	13.48	14.36	718
BF F5`		20	7.39	0.02	1.408	28.16	0.005	2.422	12.11	16.05	802.5	CHLORIDE	51.5	-312.092	0.169	24.8
BI F5`		20	7.41	0.02	1.342	26.84	0.005	2.364	11.82	15.02	751
AF F5`		20	7.33	0.02	1.39	27.8	0.005	2.462	12.31	15.49	774.5	CHLORIDE	-25	162.775	0.165	26
AI F5`		20	7.62	0.02	1.324	26.48	0.005	2.098	10.49	15.99	799.5
JF F6		20	7.74	0.02	1.434	28.68	0.005	3.12	15.6	13.08	654	CHLORIDE	75.5	-576.975	0.138	25.5	-527.789	125.602
JI F6`		20	7.65	0.02	1.418	28.36	0.005	3.358	16.79	11.57	578.5							8
IF F6`		20	7.33	0.02	1.542	30.84	0.005	2.344	11.72	19.12	956	CHLORIDE	1.5	-11.3714	0.132	24.2
II F6`		20	7.44	0.02	1.464	29.28	0.005	2.038	10.19	19.09	954.5
HF F6`		20	7.97	0.02	1.364	27.28	0.005	2.382	11.91	15.37	768.5	CHLORIDE	269.5		0.177	24.2
HI F6`		20	7.65	0.02	1.328	26.56	0.005	3.316	16.58	9.98	499
GF F6`		20	7.69	0.02	1.478	29.56	0.005	3.212	16.06	13.5	675	CHLORIDE	62	-360.676	0.176	24.8
GI F6`		20	7.65	0.02	1.426	28.52	0.005	3.252	16.26	12.26	613
FF F6		20	7.73	0.02	1.418	28.36	0.005	2.942	14.71	13.65	682.5	CHLORIDE	74	-498.942	0.152	24.8
FI F6`		20	7.62	0.02	1.428	28.56	0.005	3.278	16.39	12.17	608.5
EF F6`		20	7.86	0.02	1.376	27.52	0.005	2.768	13.84	13.68	684	CHLORIDE	171	-1014.74	0.175	25.15
EI F6`		20	7.61	0.02	1.62	32.4	0.005	4.428	22.14	10.26	513
DF F6`		20	7.15	0.02	1.514	30.28	0.005	1.976	9.88	20.4	1020	CHLORIDE	196.5		0.135	23.8
DI F6`		20	7.69	0.02	1.464	29.28	0.005	2.562	12.81	16.47	823.5
CF F6`		20	7.76	0.02	1.444	28.88	0.005	2.766	13.83	15.05	752.5	CHLORIDE	23	-118.224	0.199	24.8
CI F6`		20	7.84	0.02	1.364	27.28	0.005	2.538	12.69	14.59	729.5
BF F6`		20	7.71	0.02	1.456	29.12	0.005	2.812	14.06	15.06	753	CHLORIDE	92.5	-560.553	0.169	24.8
BI F6`		20	7.56	0.02	1.464	29.28	0.005	3.214	16.07	13.21	660.5
AF F6`		20	7.75	0.02	1.516	30.32	0.005	3.13	15.65	14.67	733.5	CHLORIDE	166	-1080.82	0.165	26
AI F6`		20	7.56	0.02	1.334	26.68	0.005	3.066	15.33	11.35	567.5

## Sheet: Fluxes jTamm (umolkgh)
Chloride diet
				Corrected tank volume	Duration of flux	ammonia flux	Total amonia excretion rate
Fish ID	Flux period	Weight	Tank volume	( displacement and water sample)	(h)		(umol/kg/h)	Jtamm mean	S.E.M
A	1	0.165	26	25.7835	23	-13.1418	-89.2863	-75.0256	8.67486
B	1	0.169	24.8	24.5795	23	-3.49005	-22.0694
C	1	0.199	24.8	24.5495	23	-19.3387	-103.726
D	1	0.135	23.8	23.6135	23	-0.0747484
E	1	0.175	25.15	24.9235	23	-14.4707	-89.6048
F	1	0.152	24.8	24.5965	23	-9.53947	-67.116
G	1	0.176	24.8	24.5725	23	-13.3507	-81.0427
H	1	0.177	24.2	23.9715	23	-15.6207	-91.9804
I	1	0.132	24.2	24.0165	23	-7.00068	-55.3794
J	1	0.138	25.5	25.3105	23	15.446
A	2	0.165	26	25.7835	6	-6.71941	-175	-274.692	37.0175
B	2	0.169	24.8	24.5795	6	-13.7207	-332.592
C	2	0.199	24.8	24.5495	6	-23.1778	-476.552
D	2	0.135	23.8	23.6135	6	-4.57985	-133.514
E	2	0.175	25.15	24.9235	6	-7.28379	-172.893
F	2	0.152	24.8	24.5965	6	-11.5293	-310.945
G	2	0.176	24.8	24.5725	6	-16.9427	-394.247
H	2	0.177	24.2	23.9715	6	-7.68422	-173.448
I	2	0.132	24.2	24.0165	6	-1.64991
J	2	0.138	25.5	25.3105	6	-9.91345	-303.037
A	3	0.165	26	25.7835	16	-98.2235	-959.297	-771.912	29.5002
B	3	0.169	24.8	24.5795	16	-77.6799	-706.115
C	3	0.199	24.8	24.5495	16	-95.7173	-738.006
D	3	0.135	23.8	23.6135	16	-23.6318
E	3	0.175	25.15	24.9235	16	-78.2352	-696.391
F	3	0.152	24.8	24.5965	16	-76.6716	-775.433
G	3	0.176	24.8	24.5725	16	-93.7514	-818.078
H	3	0.177	24.2	23.9715	16	-100.048	-846.861
I	3	0.132	24.2	24.0165	16	-67.0982	-763.003
J	3	0.138	25.5	25.3105	16	-56.1825	-644.025
A	4	0.165	26	25.7835	23	-74.571	-506.641	-574.589	19.2783
B	4	0.169	24.8	24.5795	23	-37.3553
C	4	0.199	24.8	24.5495	23	-95.795	-513.812
D	4	0.135	23.8	23.6135	23	-31.285
E	4	0.175	25.15	24.9235	23	-95.1897	-589.431
F	4	0.152	24.8	24.5965	23	-83.4284	-586.97
G	4	0.176	24.8	24.5725	23	-94.9346	-576.28
H	4	0.177	24.2	23.9715	23	-113.876	-670.544
I	4	0.132	24.2	24.0165	23	-66.0227	-522.277
J	4	0.138	25.5	25.3105	23	-79.0984	-630.756
A	5	0.165	26	25.7835	23	-42.902	-291.479	-229.163	26.0609
B	5	0.169	24.8	24.5795	23	-38.9355	-246.209
C	5	0.199	24.8	24.5495	23	-28.8123	-154.539
D	5	0.135	23.8	23.6135	23	-11.4877	-87.3639
E	5	0.175	25.15	24.9235	23	-44.9372	-278.259
F	5	0.152	24.8	24.5965	23	-35.8409	-252.163
G	5	0.176	24.8	24.5725	23	-25.2795	-153.454
H	5	0.177	24.2	23.9715	23	-57.0034	-335.657
I	5	0.132	24.2	24.0165	23	-19.3144	-152.788
J	5	0.138	25.5	25.3105	23	-42.6014	-339.717
A	6	0.165	26	25.7835	24	-35.0619	-228.288	-159.341	13.1173
B	6	0.169	24.8	24.5795	24	-31.3194	-189.797
C	6	0.199	24.8	24.5495	24	-25.6159	-131.67
D	6	0.135	23.8	23.6135	24	-9.58613	-69.8648
E	6	0.175	25.15	24.9235	24	-22.0573	-130.892
F	6	0.152	24.8	24.5965	24	-27.6802	-186.633
G	6	0.176	24.8	24.5725	24	-28.7337	-167.154
H	6	0.177	24.2	23.9715	24	-33.2508	-187.634
I	6	0.132	24.2	24.0165	24	-18.5989	-140.998
J	6	0.138	25.5	25.3105	24	-20.9998	-160.482
Phosphate diet
				Corrected tank volume	Duration of flux	ammonia flux	Total amonia excretion rate
Fish ID	Flux period	Weight	Tank volume	( displacement and water sample)	(h)		(umol/kg/h)	Jtamm mean	S.E.M
A	1	0.165	26	25.7835	23	-1.52929	-10.3901	-69.7107	9.07173
B	1	0.169	24.8	24.5795	23	-0.217308
C	1	0.199	24.8	24.5495	23	-0.0490148
D	1	0.135	23.8	23.6135	23	-13.0416	-99.1815
E	1	0.175	25.15	24.9235	23	-11.256	-69.699
F	1	0.152	24.8	24.5965	23	-7.73948	-54.452
G	1	0.176	24.8	24.5725	23	-13.3855	-81.2536
H	1	0.177	24.2	23.9715	23	-13.061	-76.9076
I	1	0.132	24.2	24.0165	23	-9.52678	-75.3623
J	1	0.138	25.5	25.3105	23	-11.3414	-90.4399
A	2	0.165	26	25.7835	6	-5.49849	-143.202	-123.029	50.1153
B	2	0.169	24.8	24.5795	6	-7.321	-177.462
C	2	0.199	24.8	24.5495	6	-8.11494	-166.849
D	2	0.135	23.8	23.6135	6	-5.01867	-146.307
E	2	0.175	25.15	24.9235	6	-5.05828	-120.067
F	2	0.152	24.8	24.5965	6	-5.55733	-149.88
G	2	0.176	24.8	24.5725	6	-7.86732	-183.068
H	2	0.177	24.2	23.9715	6	-13.2853	-299.877
I	2	0.132	24.2	24.0165	6	9.21566	279.455
J	2	0.138	25.5	25.3105	6	-3.25754
A	3	0.165	26	25.7835	16	-66.1396	-645.951	-807.218	44.8885
B	3	0.169	24.8	24.5795	16	-69.5003	-631.761
C	3	0.199	24.8	24.5495	16	-109.82	-846.745
D	3	0.135	23.8	23.6135	16	-97.5324	-1066.24
E	3	0.175	25.15	24.9235	16	-80.5995	-717.437
F	3	0.152	24.8	24.5965	16	-69.3303	-701.185
G	3	0.176	24.8	24.5725	16	-110.31	-962.572
H	3	0.177	24.2	23.9715	16	-84.9796	-719.311
I	3	0.132	24.2	24.0165	16	-71.7822	-816.267
J	3	0.138	25.5	25.3105	16	-84.1575	-964.705
A	4	0.165	26	25.7835	23	-93.5262	-635.424	-518.228	32.4647
B	4	0.169	24.8	24.5795	23	-67.1247	-424.464
C	4	0.199	24.8	24.5495	23	-112.821	-605.136
D	4	0.135	23.8	23.6135	23	-66.6951	-507.216
E	4	0.175	25.15	24.9235	23	-50.5
F	4	0.152	24.8	24.5965	23	-49.211	-346.229
G	4	0.176	24.8	24.5725	23	-80.911	-491.152
H	4	0.177	24.2	23.9715	23	-101.797	-599.416
I	4	0.132	24.2	24.0165	23	-67.8567	-536.786
J	4	0.138	25.5	25.3105	23	55.8914
A	5	0.165	26	25.7835	23	-33.0524	-224.561	-192.775	17.9169
B	5	0.169	24.8	24.5795	23	-24.2952	-153.631
C	5	0.199	24.8	24.5495	23	-51.9222	-278.493
D	5	0.135	23.8	23.6135	23	-22.5268	-171.316
E	5	0.175	25.15	24.9235	23	-16.294	-100.896
F	5	0.152	24.8	24.5965	23	-22.033	-155.015
G	5	0.176	24.8	24.5725	23	-28.4816	-172.891
H	5	0.177	24.2	23.9715	23	-44.1339	-259.876
I	5	0.132	24.2	24.0165	23	-33.2767	-263.237
J	5	0.138	25.5	25.3105	23	-18.538	-147.828
A	6	0.165	26	25.7835	24	-30.2236	-196.785	-160.622	12.4949
B	6	0.169	24.8	24.5795	24	-33.0853	-200.498
C	6	0.199	24.8	24.5495	24	-27.5226	-141.471
D	6	0.135	23.8	23.6135	24	-20.0735	-146.298
E	6	0.175	25.15	24.9235	24	-0.419576
F	6	0.152	24.8	24.5965	24	-1.21401
G	6	0.176	24.8	24.5725	24	-31.4583	-183.004
H	6	0.177	24.2	23.9715	24	-30.2505	-170.704
I	6	0.132	24.2	24.0165	24	-11.0417	-83.7067
J	6	0.138	25.5	25.3105	24	-21.2649	-162.507
Carbonate diet
				Corrected tank volume	Duration of flux	ammonia flux	Total amonia excretion rate
Fish ID	Flux period	Weight	Tank volume	( displacement and water sample)	(h)		(umol/kg/h)	Jtamm mean	S.E.M
A	1	0.165	26	25.7835	23	-12.7414	-86.566	-69.9186	15.3854
B	1	0.169	24.8	24.5795	23	-16.3881	-103.63
C	1	0.199	24.8	24.5495	23	-23.7915	-127.609
D	1	0.135	23.8	23.6135	23	-10.2348	-77.8356
E	1	0.175	25.15	24.9235	23	9.9748	61.7657
F	1	0.152	24.8	24.5965	23	-9.18176	-64.5993
G	1	0.176	24.8	24.5725	23	-12.9825	-78.8075
H	1	0.177	24.2	23.9715	23	-7.76186	-45.7046
I	1	0.132	24.2	24.0165	23	-12.3065	-97.3518
J	1	0.138	25.5	25.3105	23	-9.88765	-78.8473
A	2	0.165	26	25.7835	6	-10.123	-263.642	-228.122	28.344
B	2	0.169	24.8	24.5795	6	-8.18891	-198.5
C	2	0.199	24.8	24.5495	6	-11.3739	-233.856
D	2	0.135	23.8	23.6135	6	-13.0575	-380.659
E	2	0.175	25.15	24.9235	6	-16.2173	-384.944
F	2	0.152	24.8	24.5965	6	-5.64537	-152.255
G	2	0.176	24.8	24.5725	6	-9.75577	-227.011
H	2	0.177	24.2	23.9715	6	-4.6264	-104.427
I	2	0.132	24.2	24.0165	6	-6.58427	-199.661
J	2	0.138	25.5	25.3105	6	-4.45773	-136.265
A	3	0.165	26	25.7835	16	-78.1154	-762.912	-795.902	56.1501
B	3	0.169	24.8	24.5795	16	-112.762	-1025.01
C	3	0.199	24.8	24.5495	16	-109.277	-842.556
D	3	0.135	23.8	23.6135	16	-67.6406	-739.458
E	3	0.175	25.15	24.9235	16	-54.9616	-489.227
F	3	0.152	24.8	24.5965	16	-107.001	-1082.18
G	3	0.176	24.8	24.5725	16	-85.485	-745.945
H	3	0.177	24.2	23.9715	16	-96.0235	-812.792
I	3	0.132	24.2	24.0165	16	-103.143
J	3	0.138	25.5	25.3105	16	-57.8412	-663.038
A	4	0.165	26	25.7835	23	-77.3449	-525.487	-543.586	38.8713
B	4	0.169	24.8	24.5795	23	-68.9308	-435.885
C	4	0.199	24.8	24.5495	23	-112.728	-604.637
D	4	0.135	23.8	23.6135	23	-89.2122	-678.458
E	4	0.175	25.15	24.9235	23	-74.0585	-458.583
F	4	0.152	24.8	24.5965	23	-74.2832	-522.628
G	4	0.176	24.8	24.5725	23	-99.6155	-604.694
H	4	0.177	24.2	23.9715	23	-133.977	-788.905
I	4	0.132	24.2	24.0165	23	-43.1037	-340.975
J	4	0.138	25.5	25.3105	23	-59.6418	-475.603
A	5	0.165	26	25.7835	23	-41.2142	-280.012	-221.745	53.9862
B	5	0.169	24.8	24.5795	23	-36.3037	-229.567
C	5	0.199	24.8	24.5495	23	-83.2864	-446.72
D	5	0.135	23.8	23.6135	23	-28.3929	-215.928
E	5	0.175	25.15	24.9235	23	-64.2014	-397.546
F	5	0.152	24.8	24.5965	23	-38.914	-273.784
G	5	0.176	24.8	24.5725	23	-28.4902	-172.944
H	5	0.177	24.2	23.9715	23	35.9134	211.471
I	5	0.132	24.2	24.0165	23	-15.8005	-124.991
J	5	0.138	25.5	25.3105	23	-36.0443	-287.429
A	6	0.165	26	25.7835	24	-26.4151	-171.988	-157.277	8.44938
B	6	0.169	24.8	24.5795	24	-26.9459	-163.293
C	6	0.199	24.8	24.5495	24	-109.14
D	6	0.135	23.8	23.6135	24	-16.1148	-117.446
E	6	0.175	25.15	24.9235	24	-27.6791	-164.252
F	6	0.152	24.8	24.5965	24	-27.1475	-183.041
G	6	0.176	24.8	24.5725	24	-0.478811
H	6	0.177	24.2	23.9715	24	-0.891111
I	6	0.132	24.2	24.0165	24	-22.5721	-171.118
J	6	0.138	25.5	25.3105	24	-16.9847	-129.798

## Sheet: Cumulative fluxes umol kg 
			Total	Total
	Fish ID		Jtalk (umol/kg)	Jtamm (umol/kg)	Total net base flux (umol/kg)	Average
	A	Cabonate	-70748.4	-47978.9	-22769.5	-22753.3
	B	Cabonate	-89979.4	-50049.7	-39929.7
	C	Cabonate	-77328.9	-52130.6	-25198.2
	D	Cabonate	-119204	-49911.8	-69292.7
	E	Cabonate	-81001.4	-40969.1	-40032.3
	F	Cabonate	-30988.4	-53400.9	22412.6
	G	Cabonate	-47702.3	-42010.7	-5691.57
	H	Cabonate	-55922.2	-36087.5	-19834.7
	I	Cabonate	10916.6	-20723.7	31640.3
	J	Cabonate	-100172	-41334.6	-58837.5
	A	Phosphate	-35802.5	-43395.5	7593.02	-6586.35
	B	Phosphate	-10216.7	-36687.9	26471.2
	C	Phosphate	-51726.7	-47593.9	-4132.89
	D	Phosphate	-68825.2	-50007.8	-18817.4
	E	Phosphate	-39278.5	-23164.1	-16114.4
	F	Phosphate	-48603.8	-32508.8	-16095
	G	Phosphate	-52744.7	-48228.8	-4515.87
	H	Phosphate	-55185.7	-48550.3	-6635.39
	I	Phosphate	-79245.5	-38062	-41183.5
	J	Phosphate	-25114.5	-32681.1	7566.61
	A	Chloride	-33127.9	-52510.5	19382.6	13239.5
	B	Chloride	-13707.8	-33240	19532.2
	C	Chloride	-26050.4	-46923.2	20872.8
	D	Chloride	-14197.3	-5909.71	-8287.54
	E	Chloride	-16354.6	-45506.5	29152
	F	Chloride	-80801.7	-49747.5	-31054.1
	G	Chloride	-22478.3	-49331.1	26852.9
	H	Chloride	7584.2	-53867.4	61451.6
	I	Chloride	-25426.6	-39171.3	13744.8
	J	Chloride	-66699.9	-47448.1	-19251.8
